# Supplementary material for: CD44 Methylation Levels in Androgen-Deprived Prostate Cancer: A Putative Epigenetic Modulator of Tumor Progression
Source: Int J Mol Sci. 2025 Mar 11;26(6):2516. doi: 10.3390/ijms26062516 (PMC11942495; doi:10.3390/ijms26062516)
Supplement: Supplementary file 1 [file ijms-26-02516-s001.zip]

Archive with 1 entries (1 files):
- ijms-3502991-supplementary.pdf
